# Supplementary material for: Sunitinib induces immunogenic cell death through eIF2α phosphorylation to potentiate immunotherapy in HCC
Source: iScience. 2026 Mar 16;29(4):115378. doi: 10.1016/j.isci.2026.115378 (PMC13092027; doi:10.1016/j.isci.2026.115378)
Supplement: Table S2. Predicted drugs from the three platforms and their intersecting candidates, related to Figure 2H [file mmc2.xlsx]

## Sheet: Intersection drugs
	L1000FWD_similarity score ≤ -0.05	DGIdb_FDA-approved	CMap_negative connectivity scores (score ≤ -80)	Intersection
1	arcyriaflavin-a	vadadustat	ciglitazone	sunitinib
2	BRD-K51791390	mitoxantrone	moxifloxacin	quercetin
3	dorsomorphin	cetuximab	MNITMT	erythromycin
4	A-443644	prasterone	dicyclohexylurea
5	BRD-K98834634	sirolimus	linezolid
6	niguldipine	interferon alfa-2b	UBP-302
7	phenolphthalein	estramustine	ON-01910
8	homoharringtonine	bicalutamide	kavain
9	emetine	quercetin	ZSTK-474
10	DL-PDMP	mechlorethamine	sunitinib
11	rutin	etoposide	chromomycin-a3
12	BVT-948	vitamin a	skimmianine
13	sirolimus	melatonin	neratinib
14	BRD-K21773564	phenylephrine	DMEOB
15	GDC-0941	sodium chloride	PD-102807
16	BRD-K89486464	prednisolone	leucodin
17	BRD-K81814927	atenolol	BRD-K64835161
18	VU-0418939-2	fluorouracil	dehydrocholic-acid
19	rhodomyrtoxin-b	dacarbazine	riluzole
20	BRD-A54632525	docetaxel anhydrous	ozagrel
21	VU-0418946-1	pravastatin sodium	apigenin
22	BRD-K32896438	methotrexate	pirinixic-acid
23	BRD-K65404805	argipressin	flunisolide
24	calmidazolium	nicotine polacrilex	tyrphostin-AG-835
25	BRD-K27484191	oxaliplatin	doconexent
26	anisomycin	carvedilol	BX-795
27	fenretinide	doxorubicin hydrochloride	calycanthine
28	BRD-K92980438	rofecoxib	ellipticine
29	BRD-K23282736	human chorionic gonadotropin	EXO-1
30	corticosterone	leucovorin calcium	A-443644
31	tyrphostin-A9	phenobarbital	CAY-10585
32	nisoxetine	ciprofloxacin	SB-366791
33	BRD-A12633378	cisplatin	phenelzine
34	CGP-57380	camptothecin	phentermine
35	BRD-K35638681	erythromycin	sulmazole
36	BRD-K73610817	fludarabine	tetradecylthioacetic-acid
37	sorafenib	medroxyprogesterone	GSK-1070916
38	PX-12	testosterone	KU-14R
39	pidorubicine	procarbazine	gliquidone
40	BRD-K08311783	cyclophosphamide anhydrous	nobiletin
41	dexamethasone	tretinoin	minoxidil
42	BRD-K51556300	mexiletine	isocarboxazid
43	JAS07-003	naltrexone	JWH-015
44	parbendazole	vinorelbine	SDM25N
45	naftidrofuryl	levodopa	TW-37
46	AM-580	verapamil	embelin
47	PP-1	resveratrol	cirazoline
48	BRD-K03122949	carbamoylcholine	gavestinel
49	BRD-K71303366	tretinoin	KUC103904N
50	chromomycin-a3	alitretinoin	GW-405833
51	O-2050	stavudine	AZ-628
52	linopirdine	peginterferon alfa-2b	acetyl-farnesyl-cysteine
53	tretinoin	methylprednisolone	cholic-acid
54	ouabain	atorvastatin calcium trihydrate	procainamide
55	BRD-K16290432	human chorionic gonadotropin	digoxin
56	BRD-K30443205	oxaliplatin	KN-62
57	RS-102895	atropine	AQ-RA741
58	cymarin	ritonavir	KIN001-127
59	prostaglandin-b2	peginterferon alfa-2a	eriodictyol
60	orlistat	testosterone	mocetinostat
61	BRD-K53423944	zidovudine	tramadol
62	forskolin	cisplatin	JW-7-24-1
63	lypressin	tremelimumab	CO-102862
64	atomoxetine	ipilimumab	zatebradine
65	BRD-K39757396	cyclosporine	melperone
66	GDC-0941	atezolizumab	BI-2536
67	CP466722	bleomycin	cinobufagin
68	ceforanide	methimazole	bisbenzimide
69	xanthohumol	melphalan	oligomycin-a
70	BRD-K35004659	ribavirin	cediranib
71	XAV-939	anti-thymocyte globulin	niguldipine
72	3,3'-diindolylmethane	sirolimus	syrosingopine
73	GSK-461364	peginterferon alfa-2a	KU-C103871
74	BRD-K41185612	abatacept	gatifloxacin
75	BRD-K48950795	thalidomide	cilastatin
76	catechin	peginterferon alfa-2b	phenanthridone
77	fludroxycortide	dehydrated alcohol	masitinib
78	BRD-K87726525	prednisone	oxfendazole
79	proscillaridin	cisplatin	EBPC
80	wortmannin	ibudilast	evoxine
81	BRD-K34596778	insulin, regular, human	xanthinol
82	epothilone-a	siltuximab	FGIN-1-27
83	calmidazolium	metronidazole	MLN-8054
84	fulvestrant	gallium nitrate	oxaprozin
85	EMF-sumo1-11	interferon alfa-2b	SNS-314
86	wortmannin	duloxetine hydrochloride	CGP-57380
87	BAY-59-3074	gemfibrozil	HTMT
88	anisomycin	etanercept	delcorine
89	tacrolimus	saquinavir	SB-218078
90	cyclosporin-a	infliximab	flunarizine
91	BRD-K06592610	linezolid	JAK3-inhibitor-VI
92	2',5'-dideoxyadenosine	ifosfamide	quercetin
93	verrucarin-a	midostaurin	HLI-373
94	PD-173074	selenium	estradiol-benzoate
95	AS-605240	peginterferon alfa-2b	nisoxetine
96	BRD-K19166598	echinacea preparation	medrysone
97	cycloheximide	fenofibrate micronized	cetirizine
98	CYT-997	vitamin k	erythromycin
99	RO-04-5595	peginterferon alfa-2a	LY-83583
100	GW-5074	ribavirin	IBC-293
101	NVP-BEZ235	vitamin a palmitate	clopidogrel
102	ketorolac	arsenic trioxide	terazosin
103	palbociclib	levofloxacin anhydrous	LY-456236
104	daunorubicin	nelfinavir	cyclosporin-a
105	baccatin-III	rituximab	xaliproden
106	T-98475	fentanyl citrate	BCL2-inhibitor
107	fluspirilene	adalimumab	XAV-939
108	digitoxin	vemurafenib	bufalin
109	PKCbeta-inhibitor	paclitaxel	diazoxide
110	periplocymarin	erlotinib	doxapram
111	rottlerin	hexachlorophene	clocortolone
112	BRD-K49712247	bortezomib	PCO-400
113	BRD-K26822808	sertraline hydrochloride	AM-404
114	SNS-314	thimerosal	salicin
115	nelfinavir	abiraterone acetate
116	VU-0413255-1	enzalutamide
117	doxepin	venetoclax
118	SB-205607	epirubicin
119	BAPTA-AM	sulconazole nitrate
120	budesonide	azacitidine
121	wortmannin	cinnarizine
122	6-hydroxytropinone	paroxetine hydrochloride, hemihydrate
123	bisacodyl	ibrutinib
124	atorvastatin	cabozantinib s-malate
125	ST-4062971	capivasertib
126	LY-2183240	tamoxifen
127	BRD-K86574132	docetaxel anhydrous
128	SA-792574	masoprocol
129	prochlorperazine	indoprofen
130	TTNPB	cisplatin
131	ingenol	pyrithione zinc
132	BRD-K45205755	astemizole
133	BRD-K75040614	dopamine
134	tunicamycin	sunitinib
135	BRD-K69888333	decitabine
136	BRD-K06405410	triflupromazine
137	lasalocid	methimazole
138	BRD-K37940862	brigatinib
139	cefdinir	irinotecan hydrochloride
140	CGP-57380	apomorphine
141	BRD-K20032655	idelalisib
142	BRD-K65904652	trametinib dimethyl sulfoxide
143	KU-0063794	bendamustine
144	BRD-K63175663	clioquinol
145	BRD-K72615639	ipilimumab
146	BRD-K62169556	olaparib
147	CCCP	clemastine
148	helveticoside	selumetinib
149	CAM-9-027-3	rituximab
150	fludroxycortide	cytarabine
151	cinobufagin	osimertinib
152	emetine	raloxifene hydrochloride
153	epothilone-a	pimozide
154	irinotecan	amoxapine
155	tomelukast	vitamin k3
156	calcipotriol	vorinostat
157	staurosporine	clotrimazole
158	BRD-K48950795	perphenazine
159	BRD-K58288048	fulvestrant
160	bisindolylmaleimide-ix	palbociclib
161	zafirlukast	genistein
162	dihydrexidine	ethopropazine hydrochloride
163	nitrofural	crizotinib
164	BRD-K02381115	fenofibrate micronized
165	VU-0365121-1	iodoquinol
166	selamectin	pembrolizumab
167	JL-7-128	levonorgestrel
168	VU-0418934-2	zanubrutinib
169	hyperforin	oxaliplatin
170	WYE-125132	econazole nitrate
171	isoliquiritigenin	inositol
172	BRD-K41652870	alectinib
173	BRD-K92202821	pazopanib
174	BRD-K75999307	thiotepa
175	BRD-K05402890	thioridazine
176	dexamethasone	benzalkonium chloride
177	BRD-K86899078	dabrafenib
178	PAC-1	melphalan
179	doxapram	cyclophosphamide anhydrous
180	ZM-447439	tamoxifen citrate
181	proscillaridin	nortriptyline
182	amsacrine	lorlatinib
183	mometasone	ruxolitinib
184	BRD-K44417704	alemtuzumab
185	BRD-K51608872	selinexor
186	periplocymarin	sapanisertib
187	BRD-K74163137	propylthiouracil
188	aloisine	chlorambucil
189	ZSTK-474	trifluridine
190	BRD-K97522823	mitomycin
191	podophyllotoxin	obinutuzumab
192	malonoben	loperamide
193	BRD-K82837433	methotrexate
194	itraconazole	mercaptopurine
195	PI-103	zinc chloride
196	bisbenzimide	azathioprine
197	fenretinide	triamterene
198	cephaeline	niclosamide
199	tosedostat	salmeterol xinafoate
200	TL-HRAS-61	enalapril maleate
201	noscapine	sirolimus
202	torin-1	alpelisib
203	ST-4029487	ifosfamide
204	quinoclamine	temozolomide
205	CD-1530	mitoxantrone
206	BRD-K52321331	diethylstilbestrol
207	rhodomyrtoxin-b	mitoxantrone hydrochloride
208	BRD-K49094915	bevacizumab
209	GW-405833	pirtobrutinib
210	tyrphostin-47	nivolumab
211	diphenyleneiodonium	fluphenazine hydrochloride
212	BRD-K33720404	chlorpromazine
213	zuclopenthixol	cetuximab
214	QL-X-138	nitazoxanide
215	pirenzepine	interferon alfa-2b
216	BRD-K71879957	cladribine
217	gavestinel	clomipramine
218	CP466722	ursodiol
219	digoxin	glutaral
220	triclosan	abemaciclib
221	fenretinide	trabectedin
222	medrysone	duvelisib
223	BRD-K24346336	mechlorethamine hydrochloride
224	PIK-75	fluorouracil
225	GW-7647	ixazomib
226	APHA-compound-8	camptothecin
227	amonafide	acalabrutinib
228	BRD-K90999434	chloroxine
229	VU-0418946-1	doxorubicin liposome
230	SB-366791	ribavirin
231	BRD-A50388635	furazolidone
232	BRD-K98824517	clofibrate
233	BRD-K75081836	topotecan hydrochloride
234	BRD-K97534490	encorafenib
235	NVP-BEZ235	hydralazine
236	BRD-K69888333	lenalidomide
237	testosterone	benzethonium chloride
238	MMPX	fenretinide
239	BRD-K71670746	panitumumab
240	KU-0060648	gemcitabine
241	SB-225002	axitinib
242	BRD-K27630390	pramlintide
243	SA-247714	trifluoperazine
244	sibutramine	anisindione
245	ouabain	capecitabine
246	BRD-K32636001	resveratrol
247	BRD-K93578426	warfarin
248	BRD-K23673040	sorafenib
249	JTC-801	doxorubicin hydrochloride
250	VU-0366968	etoposide
251	floxuridine	ceritinib
252	BRD-K63954456	prochlorperazine
253	I-070759	maprotiline
254	retinol	haloperidol decanoate
255	5-nonyloxytryptamine	carboplatin
256	BRD-K38061943	bithionol
257	cucurbitacin-i	daunorubicin hydrochloride
258	prostratin	granisetron
259	digoxin	methylprednisolone
260	SKF-96365	incobotulinumtoxina
261	linifanib	diazoxide
262	entinostat	prabotulinumtoxin a
263	prednisolone	amisulpride
264	irinotecan	brodalumab
265	nocodazole	vitamin b12
266	BRD-K71182391	aldesleukin
267	GSK-2126458	basiliximab
268	RJC-00245SC	daclizumab
269	CA-074-Me	denileukin diftitox
270	digoxin	carbamazepine
271	BRD-K13842623	interferon alfa-2b
272	L-690330	pioglitazone hydrochloride
273	flunisolide	rituximab
274	prostaglandin-a1	verapamil
275	ZSTK-474	atenolol
276	metanephrine	luspatercept
277	BRD-A59145032	tretinoin
278	BRD-K51556300	hydrocortisone butyrate
279	EI-273	vitamin e
280	BRD-A54194844	irinotecan hydrochloride
281	BMS-387032	inositol
282	SCH-79797	nicotine polacrilex
283	BRD-K77547920	fenretinide
284	antimycin-a	melatonin
285	digoxigenin	isotretinoin
286	kinetin-riboside	triamcinolone
287	forskolin	tamoxifen
288	CD-437	amifostine anhydrous
289	prostaglandin-a1	ramipril
290	BRD-K40094191	sotatercept
291	BRD-K77547509	aspirin
292	ON-01910	pirfenidone
293	lylamine	etoposide
294	erythrosine	gallium nitrate
295	anisomycin	toremifene
296	cinobufagin	genistein
297	NNC-55-0396	testosterone
298	methyl-2,5-dihydroxycinnamate	idoxuridine
299	BRD-K78385490	doxorubicin hydrochloride
300	prostratin	glatiramer
301	JNJ-7706621	streptozocin
302	pyrimethamine	estradiol valerate
303	U-0126	cladribine
304	RS-17053	botulinum toxin type b
305	BJM-CSC-19	cephalothin sodium
306	thiethylperazine	tetracycline
307	BRD-K10649245	daunorubicin hydrochloride
308	GSK-1059615	clioquinol
309	cyclopamine	sulconazole nitrate
310	VU-0418933-1	iodoquinol
311	SIB-1893	terconazole
312	CP466722	thonzonium bromide
313	anisomycin	doxorubicin hydrochloride
314	CP466722	butoconazole
315	EMF-sumo1-2	ciclopirox olamine
316	BRD-K41845021	halofantrine hydrochloride
317	fludroxycortide	miconazole nitrate
318	BRD-K92317137	thimerosal
319	alvespimycin	diacetylrhein
320	minoxidil	tetracycline
321	BRD-K36754064	ketoconazole
322	CGP-71683	sertaconazole nitrate
323	salermide	amlexanox
324	SA-792728	bifonazole
325	YM-155	totarol
326	AKT-inhibitor-1-2	disulfiram
327	ouabain	econazole nitrate
328	BRD-K84421793	clotrimazole
329	EI-231	pyrithione
330	thalidomide	triclosan
331	BRD-K09661167	dipyridamole
332	midostaurin	hexachlorophene
333	CCCP	triclabendazole
334	MW-STK33-22	masoprocol
335	digitoxin	fluconazole
336	ruxolitinib	chloroxine
337	GDC-0941	paclitaxel
338	tyrphostin-AG-126	diacetylrhein
339	rucaparib	cisplatin
340	ZM-336372	doxorubicin hydrochloride
341	wortmannin	celecoxib
342	PP-30	anakinra
343	retinyl	epoetin alfa
344	estradiol	vitamin d
345	BAY-11-7821	alum, potassium
346	midostaurin	dehydrated alcohol
347	DL-PDMP	genistein
348	BRD-K08448573	tretinoin
349	tretinoin	dimethyl sulfoxide
350	cycloheximide	urea
351	BRD-K06592610	epigallocatechin gallate
352	tyrphostin-AG-1478	sodium chloride
353	BRD-K19499941	sulfuric acid
354	PF-750	bifonazole
355	EMF-BCA1-64	cisplatin
356	BRD-K26767475	chloramphenicol
357	suloctidil	ampicillin (anhydrous)
358	losartan	itraconazole
359	VU-0418933-1	prednisolone
360	VU-0418947-2	fluorouracil
361	BRD-K32656671	norgestrel
362	cycloheximide	chlorquinaldol
363	PD-173074	ustekinumab
364	BRD-K51556300	pembrolizumab
365	pifithrin-mu	tislelizumab
366	quizartinib	dostarlimab
367	BRD-K08307026	cemiplimab
368	triclosan	durvalumab
369	sertraline	retifanlimab
370	BRD-K49630153	toripalimab
371	danusertib	nivolumab
372	fenbendazole	tretinoin
373	BRD-K27169919	peginterferon alfa-2a
374	HG-5-113-01	gentamicin
375	CD-1530	aspirin
376	5-nonyloxytryptamine	hydroxychloroquine
377	KM-03472SC
378	CAY-10594
379	BRD-K88278225
380	mitoxantrone
381	PIK-75
382	dactinomycin
383	WYE-354
384	oligomycin-a
385	ABT-751
386	latrunculin-b
387	dihydro-7-desacetyldeoxygedunin
388	GSK-2126458
389	BRD-K94991378
390	BRD-K41775742
391	epinephrine
392	ABT-737
393	YM-155
394	vemurafenib
395	CVF-SUMO-7
396	pimozide
397	5-nonyloxytryptamine
398	pyrvinium-pamoate
399	bucladesine
400	CVF-SUMO-13
401	BRD-K89209981
402	daunorubicin
403	rottlerin
404	BRD-A93942655
405	periplocymarin
406	vincristine
407	BRD-K53932786
408	phenazopyridine
409	BRD-K73261812
410	HG-5-88-01
411	wortmannin
412	flunisolide
413	IKK-2-inhibitor-V
414	BRD-K28100108
415	BRD-K98824517
416	alvespimycin
417	medrysone
418	ouabain
419	BRD-K51556300
420	SA-85901
421	cucurbitacin-i
422	VAMA-37
423	evodiamine
424	calcitriol
425	BRD-K32927008
426	QL-X-138
427	BRD-K85818861
428	BRD-K19624190
429	BRD-K25536815
430	pifithrin-mu
431	periplocymarin
432	vinblastine
433	RU-24969
434	topotecan
435	skatole
436	heliomycin
437	KIN001-242
438	MD-049
439	nifedipine
440	BRD-K07005393
441	fenbendazole
442	dipivefrine
443	L-690330
444	KU-0063794
445	BMS-754807
446	QL-XII-47
447	BRD-K16290432
448	PP-110
449	roscovitine
450	BRD-K69888333
451	flubendazole
452	BRD-K92458042
453	flubendazole
454	narciclasine
455	retinol
456	BRD-K86027709
457	cycloheximide
458	MW-A1-14
459	I-606051
460	BRD-A94297859
461	thioridazine
462	BRD-K58479490
463	PP-2
464	digoxin
465	lopinavir
466	podophyllotoxin
467	pravastatin
468	YM-155
469	BRD-K10010115
470	simvastatin
471	BRD-K71726959
472	SA-94315
473	BRD-K35638681
474	RG-108
475	fludarabine
476	BRD-A43126523
477	vinblastine
478	fipronil
479	BRD-A75301702
480	budesonide
481	salermide
482	HC-toxin
483	chelidonine
484	QL-X-138
485	proscillaridin
486	VU-0418939-2
487	erlotinib
488	camptothecin
489	cycloheximide
490	MAZ-51
491	L-741742
492	BVT-948
493	flupirtine
494	BRD-K92317137
495	BRD-K60067222
496	IKK-2-inhibitor-V
497	NNC-05-2090
498	EMF-sumo1-7
499	wortmannin
500	chlorambucil
501	17-beta-estradiol
502	PAC-1
503	westcort
504	SKF-96365
505	BRD-K72615639
506	alvespimycin
507	BRD-K53610452
508	palbociclib
509	SB-218078
510	BRD-K73945663
511	BRD-K35004659
512	BRD-K84450674
513	lasalocid
514	BRD-K20123385
515	dactinomycin
516	BRD-K77681376
517	BRD-K55844427
518	ouabain
519	IKK-2-inhibitor-V
520	CAY-10594
521	BRD-K82524003
522	dorsomorphin
523	bufalin
524	dexamethasone
525	voriconazole
526	GW-843682X
527	VU-0418934-2
528	BMS-387032
529	JTC-801
530	erythrosine
531	narciclasine
532	Broad-Sai-071
533	WZ-3105
534	AZD-5438
535	nikkomycin
536	syrosingopine
537	VER-155008
538	BRD-A93942655
539	purvalanol-a
540	CAM-9-027-3
541	oligomycin-a
542	teniposide
543	cymarin
544	glibenclamide
545	O-2050
546	azauridine
547	tolazamide
548	nilotinib
549	BRD-A98050686
550	indatraline
551	NVP-TAE684
552	BRD-K07668032
553	mifobate
554	CHEMBL-399379
555	ABT-751
556	PLX-4720
557	methyl-2,5-dihydroxycinnamate
558	QS-11
559	calyculin
560	RS-23597-190
561	BMS-387032
562	leoidin
563	BRD-K01229043
564	LDN-193189
565	fasudil
566	HU-211
567	L-690488
568	QL-X-138
569	helveticoside
570	isotretinoin
571	BRD-K95760042
572	hydrocortisone
573	DG-041
574	AZD-8330
575	gemcitabine
576	LE-135
577	troglitazone
578	vincristine
579	BX-795
580	BRD-A36165599
581	JW-7-24-1
582	azacitidine
583	cephaeline
584	ouabain
585	nilotinib
586	BRD-K27484191
587	etoposide
588	BRD-A81530502
589	SKF-96365
590	BRD-K73945663
591	NM-PP1
592	XMD-1185H
593	dexamethasone
594	norgestrel
595	XMD-1499
596	ranitidine
597	AT-CSC-07
598	vincristine
599	SA-247714
600	10-DEBC
601	QW-BI-011
602	KU-0063794
603	CGP-60474
604	skatole
605	GW-843682X
606	BRD-K49553303
607	efavirenz
608	BRD-K73155123
609	paclitaxel
610	BRD-A75558199
611	emetine
612	dacinostat
613	palbociclib
614	BRD-K34968258
615	malonoben
616	BRD-K58247702
617	BRD-K58479490
618	tyrphostin-AG-1478
619	BRD-K52321331
620	GDC-0879
621	TPCA-1
622	CVF-SUMO-14
623	STK-397047
624	isoflupredone
625	KB-R7943
626	BRD-K74980345
627	NSC-23766
628	BRD-K22215695
629	inhibitor-BEC
630	U-18666A
631	epicatechin
632	LY-2183240
633	WZ-4002
634	BRD-K68833544
635	SA-792728
636	beclometasone
637	PRL-3-inhibitor-I
638	digitoxin
639	AZD-7762
640	BRD-K04534322
641	HG-5-113-01
642	alitretinoin
643	PAC-1
644	suloctidil
645	beclometasone
646	tyrphostin-A9
647	medrysone
648	BRD-K18861610
649	thioridazine
650	epothilone
651	verteporfin
652	PNU-74654
653	paroxetine
654	cyproheptadine
655	BRD-K27170250
656	idarubicin
657	prednisolone
658	BRD-K83194053
659	bisacodyl
660	amsacrine
661	A-443644
662	staurosporine
663	BRD-K49010888
664	homoharringtonine
665	clofarabine
666	BRD-A47816767
667	paroxetine
668	GP-42
669	BRD-K48576794
670	BRD-A35141262
671	BRD-K62970326
672	maprotiline
673	dovitinib
674	BRD-K11072542
675	glibenclamide
676	dexamethasone
677	BRD-K83816656
678	ryuvidine
679	BRD-K23935793
680	BRD-K22210218
681	BRD-K85660637
682	niflumic-acid
683	XMD-132
684	floxuridine
685	batimastat
686	ER-27319
687	BRD-K36087356
688	ABT-751
689	ZG-10
690	rosiglitazone
691	UGISS-451
692	NTNCB
693	cercosporin
694	YL-54
695	GSK-2126458
696	mebendazole
697	YK-4279
698	bisindolylmaleimide-ix
699	quinoclamine
700	GSK-1059615
701	verrucarin-a
702	NSC-23766
703	BRD-K71303366
704	CYT-997
705	cuneatin
706	paclitaxel
707	BRD-K07668032
708	vindesine
709	cortisone
710	ouabain
711	BRD-A32214171
712	BRD-K67414432
713	niguldipine
714	budesonide
715	torin-1
716	BRD-K05402890
717	vinorelbine
718	AM-404
719	linsitinib
720	molsidomine
721	AZD-8055
722	BRD-K71303366
723	NSC-632839
724	I-505056
725	sertraline
726	EI-273
727	BRD-A87455648
728	cyproheptadine
729	topotecan
730	nocodazole
731	dactinomycin
732	PP-110
733	benzylpenicillin
734	vidarabine
735	betahistine
736	CYT-997
737	BRD-K99633092
738	BRD-A81530502
739	BRD-K55116708
740	BRD-K71726959
741	NSC-3852
742	quiflapon
743	dorsomorphin
744	bufalin
745	BRD-A24054354
746	BRD-A32449311
747	BRD-K88964386
748	BRD-K67519589
749	ellipticine
750	tyrphostin-A9
751	GSK-429286A
752	irbesartan
753	cymarin
754	calyculin
755	resveratrol
756	BRD-A06276885
757	medrysone
758	PD-158780
759	wortmannin
760	TTNPB
761	BRD-K98824517
762	BRD-K10114046
763	dexketoprofen
764	chlorprothixene
765	auranofin
766	digoxigenin
767	vinorelbine
768	YC-1
769	HG-5-88-01
770	azacitidine
771	L-741742
772	PD-184352
773	BRD-A63949900
774	danusertib
775	tivozanib
776	1-benzylimidazole
777	rhodomyrtoxin-b
778	NU-1025
779	BRD-K00486725
780	JAK3-Inhibitor-II
781	BRD-K78716413
782	strophanthidin
783	2',5'-dideoxyadenosine
784	BRD-K10484463
785	BRD-A89333723
786	BRD-K34294489
787	bucladesine
788	ZM-447439
789	BRD-K73125384
790	AZD-6482
791	triamcinolone
792	VU-0418947-2
793	BRD-K20123385
794	prostratin
795	MK-2206
796	BRD-K81300454
797	emetine
798	BRD-A68274214
799	emetine
800	vidarabine
801	rosiglitazone
802	PLX-4720
803	BRD-K02562327
804	KU-C104487
805	BRD-K35716340
806	papaverine
807	dihydroergocristine
808	BRD-K45842176
809	BRD-K86269644
810	BRD-K73155123
811	GW-7647
812	HA-1004
813	albendazole
814	BRD-K93229693
815	noretynodrel
816	XL-147
817	labetalol
818	RU-24969
819	TH02453-036-P1
820	westcort
821	BRD-K01614657
822	lovastatin
823	aliskiren
824	ingenol
825	RHO-kinase-inhibitor-III[rockout]
826	EMF-bca1-16
827	BML-259
828	BRD-K82837433
829	15-delta-prostaglandin-j2
830	alvocidib
831	epitestosterone
832	VU-0410183-2
833	NVP-TAE684
834	methyl-2,5-dihydroxycinnamate
835	atracurium
836	BRD-K19624190
837	ispinesib
838	calmidazolium
839	BRD-K38625260
840	dovitinib
841	betamethasone
842	BRD-A93975555
843	BRD-K79414420
844	calyculin
845	BRD-K07005393
846	mibefradil
847	carmofur
848	T-0156
849	retinol
850	BRD-K76938712
851	rottlerin
852	tyrphostin-AG-835
853	staurosporine
854	fluticasone
855	tamibarotene
856	sorafenib
857	CD-1530
858	lithocholic-acid
859	paclitaxel
860	BRD-K61053657
861	sericetin
862	mepacrine
863	trichostatin-a
864	BRD-K86574132
865	L-741626
866	RU-24969
867	BRD-A68721828
868	BRD-K57238941
869	kenpaullone
870	T-0156
871	pyroxamide
872	rhodomyrtoxin-b
873	pergolide
874	tegaserod
875	azelastine
876	BRD-K85818861
877	QL-X-138
878	BRD-K89451433
879	BRD-K49010888
880	hinokitiol
881	phorbol-12-myristate-13-acetate
882	BRD-K83670234
883	LY-2183240
884	rotenone
885	BRD-K14788918
886	vinblastine
887	ruxolitinib
888	SB-239063
889	BRD-K97534490
890	KU-C104233
891	vorinostat
892	daunorubicin
893	BRD-K08640787
894	CYT-997
895	CAY-10585
896	mepacrine
897	digoxin
898	DM-55-3
899	methylene-blue
900	timolol
901	danazol
902	digoxin
903	VU-0418947-2
904	triamterene
905	ipratropium
906	BRD-K98404142
907	cyproheptadine
908	dexketoprofen
909	VER-155008
910	tunicamycin
911	STK-397047
912	rottlerin
913	quercetin
914	scoulerine
915	BRD-K35638681
916	AR-A014418
917	BRD-A61599461
918	BRD-K80346834
919	BRD-K34412705
920	rottlerin
921	mebendazole
922	BRD-K05649647
923	strophanthidin
924	L-741626
925	BAX-channel-blocker
926	parbendazole
927	BRD-A32214171
928	ZM-336372
929	torin-1
930	KU-0063794
931	cycloheximide
932	SD-6-035-A1
933	fluticasone
934	WZ-3105
935	VU-0365118-1
936	PLX-4720
937	pepstatin
938	sunitinib
939	SA-63133
940	valdecoxib
941	corticosterone
942	helveticoside
943	diethylstilbestrol
944	cytochalasin-b
945	quinidine
946	BRD-K86027709
947	SB-205607
948	BRD-K95037415
949	BRD-K97274161
950	metergoline
951	H-9
952	chloroxine
953	CHEMBL-1222381
954	BRD-K89451433
955	THZ-2-98-01
956	cladribine
957	BRD-K73610817
958	cimaterol
959	LDN-193189
960	BIBX-1382
961	BRD-K53932786
962	BRD-K41925105
963	H-7
964	KU-0063794
965	dactinomycin
966	BRD-K77547920
967	SB-216641
968	BAY-11-7821
969	anagrelide
970	BRD-K95352812
971	quizartinib
972	JW-7-24-1
973	QL-XII-47
974	BRD-K58479490
975	VU-0418934-2
976	SQ-22536
977	equilin
978	PIK-75
979	parbendazole
980	BRD-K49630153
981	ST-013960
982	BRD-K10649245
983	vinblastine
984	fludarabine
985	BMS-754807
986	KU-0063794
987	NSC-23766
988	salubrinal
989	serdemetan
990	flunisolide
991	budesonide
992	VU-0410183-2
993	BRD-K58214070
994	baccatin-III
995	MW-STK33-3B
996	graveoline
997	cephaeline
998	ranitidine
999	5-iodotubercidin
1000	GSK-461364
1001	BRD-K61053657
1002	PD-184352
1003	KF-38789
1004	BRD-K86992982
1005	BRD-K55844427
1006	gossypol
1007	QL-XII-47
1008	K784-3131
1009	clobenpropit
1010	cucurbitacin-i
1011	CDK1-5-inhibitor
1012	BRD-K23149109
1013	emetine
1014	timolol
1015	QS-11
1016	fludarabine
1017	oxfendazole
1018	EMF-sumo1-11
1019	BRD-A56831909
1020	NU-7026
1021	halcinonide
1022	andarine
1023	pazopanib
1024	BRD-A26962727
1025	dactinomycin
1026	vincristine
1027	4-hydroxyretinoic-acid
1028	ouabain
1029	BRD-K32636001
1030	sirolimus
1031	BRD-K91047982
1032	BRD-K40566034
1033	dorsomorphin
1034	SA-3676
1035	BRD-K33116223
1036	BRD-K69888333
1037	BRD-K84421793
1038	JNJ-26854165
1039	EI-231
1040	BRD-K43069600
1041	CGP-71683
1042	BRD-K89451433
1043	BRD-K84924563
1044	mycophenolic-acid
1045	SCH-23390
1046	PF-562271
1047	thiocolchicoside
1048	mepacrine
1049	homoharringtonine
1050	flecainide
1051	cytochalasin-b
1052	TW-37
1053	BRD-K80822897
1054	kinetin-riboside
1055	dasatinib
1056	STK-249718
1057	flavokavain-b
1058	tretinoin
1059	BRD-K23149109
1060	DG-041
1061	proscillaridin
1062	BRD-K02558072
1063	tunicamycin
1064	acitretin
1065	ketotifen
1066	liothyronine
1067	EI-247
1068	BRD-K48950795
1069	proscillaridin
1070	lasalocid
1071	KU-0063794
1072	BRD-A17718497
1073	emetine
1074	BRD-K34608650
1075	L-690330
1076	BRD-K97534490
1077	chloroxine
1078	BRD-K31856043
1079	JNJ-26854165
1080	berbamine
1081	iodoacetic-acid
1082	deracoxib
1083	cytarabine
1084	BIBU-1361
1085	BML-259
1086	BRD-K14027855
1087	gossypol
1088	BRD-K23103632
1089	TGX-115
1090	BRD-K41775742
1091	BRD-K62719675
1092	fluticasone
1093	BRD-K62818989
1094	mepacrine
1095	vinorelbine
1096	BRD-A61825514
1097	vincristine
1098	ellipticine
1099	mocetinostat
1100	BAX-channel-blocker
1101	SKF-86002
1102	BRD-K14788918
1103	phorbol-12-myristate-13-acetate
1104	rosiglitazone
1105	GW-441756
1106	dihydrosamidin
1107	perhexiline
1108	rottlerin
1109	ceramide
1110	LE-135
1111	BRD-K62970326
1112	5-iodotubercidin
1113	rottlerin
1114	tyrphostin-AG-1478
1115	promazine
1116	dacinostat
1117	necrostatin-1
1118	SA-247384
1119	azacitidine
1120	PLX-4720
1121	emetine
1122	BRD-K94991378
1123	BRD-K55844427
1124	L-733060
1125	PI-103
1126	MK-1775
1127	UK-356618
1128	KU-C103867
1129	BRD-K31856043
1130	BRD-A75471153
1131	ICI-199441
1132	reserpine
1133	BRD-K23149109
1134	PP-3
1135	BRD-K51791390
1136	BRD-K85853281
1137	triptolide
1138	chlormadinone
1139	clotrimazole
1140	ingenol
1141	hydrocortisone
1142	QL-XII-47
1143	BRD-K98824517
1144	alimemazine
1145	emetine
1146	ketoconazole
1147	cercosporin
1148	gitoxigenin
1149	BIX-01294
1150	BRD-K32862555
1151	GSK-2126458
1152	QL-XII-47
1153	benzyl-quinazolin-4-yl-amine
1154	methylprednisolone
1155	podophyllotoxin
1156	QL-X-138
1157	BRD-K71265179
1158	BRD-K61776140
1159	SPB02137
1160	SA-247615
1161	BRD-K11147885
1162	BRD-K20168484
1163	BRD-A27640568
1164	L-690330
1165	fenbendazole
1166	pheniramine
1167	BRD-A93015352
1168	nocodazole
1169	T-0901317
1170	LY-2183240
1171	GSK-461364
1172	BRD-K62818989
1173	KU-0063794
1174	sappanone-a
1175	BRD-K08777248
1176	GW-1929
1177	pioglitazone
1178	BRD-A66861218
1179	raloxifene
1180	clofarabine
1181	puromycin
1182	lopinavir
1183	BRD-K55715339
1184	heliomycin
1185	AG-592
1186	QL-X-138
1187	PP-110
1188	BRD-K88008216
1189	fluticasone
1190	clomifene
1191	duloxetine
1192	BRD-K58547240
1193	BRD-K84203638
1194	midostaurin
1195	palbociclib
1196	mammea-a
1197	KUC103893N
1198	4-hydroxyretinoic-acid
1199	BRD-A24225650
1200	BRD-K75999307
1201	FR-139317
1202	CD-437
1203	BAS-00535043
1204	1-phenylbiguanide
1205	PRL-3-inhibitor-I
1206	daunorubicin
1207	colforsin
1208	digoxin
1209	BRD-K80822897
1210	GW-9508
1211	SA-89068
1212	vinblastine
1213	strophanthidin
1214	TTNPB
1215	BRD-K76933066
1216	BRD-K00430421
1217	FR-180204
1218	BRD-A47832959
1219	YM-155
1220	resveratrol
1221	BRD-K84450674
1222	xaliproden
1223	vinblastine
1224	ZSTK-474
1225	desipramine
1226	BRD-K26767475
1227	tyrphostin-AG-126
1228	BRD-K64058329
1229	niclosamide
1230	lidoflazine
1231	digitoxin
1232	mepacrine
1233	sunitinib
1234	BRD-K71142328
1235	BRD-K81514393
1236	BRD-K02562327
1237	brompheniramine
1238	BRD-A11095214
1239	I-070759
1240	BRD-K05542495
1241	dichloroacetic-acid
1242	diphenyleneiodonium
1243	SB-205384
1244	BRD-K80786583
1245	azacitidine
1246	ispinesib
1247	tamibarotene
1248	nadolol
1249	GSK-2126458
1250	IKK-2-inhibitor-V
1251	sunitinib
1252	TGX-115
1253	BRD-K76236182
1254	ouabain
1255	GSK-1059615
1256	MLN-4924
1257	BRD-K95138506
1258	NNC-05-2090
1259	oligomycin-a
1260	UK-356618
1261	HC-toxin
1262	AG-14361
1263	dovitinib
1264	menadione
1265	FK-888
1266	bithionol
1267	docetaxel
1268	dioxybenzone
1269	indatraline
1270	AZD-8055
1271	CAY-10577
1272	YM-155
1273	ispinesib
1274	albendazole
1275	BRD-K63784565
1276	emetine
1277	apoptosis-activator-II
1278	emetine
1279	chelidonine
1280	KM-00799
1281	dexamethasone
1282	CD-437
1283	CGP-57380
1284	niclosamide
1285	methylene-blue
1286	emetine
1287	parthenolide
1288	progesterone
1289	emetine
1290	SB-431542
1291	angiogenesis-inhibitor
1292	YM-90709
1293	BRD-K79131428
1294	gossypol
1295	BRD-K49630153
1296	methylene-blue
1297	GW-0742
1298	BRD-K24346336
1299	tegaserod
1300	mycophenolate-mofetil
1301	daunorubicin
1302	SJ-172550
1303	erythrosine
1304	WYE-125132
1305	KU-C104486
1306	AS-703026
1307	somatostatin
1308	sirolimus
1309	BRD-K80786583
1310	VU-0410183-2
1311	hinokitiol
1312	emetine
1313	ivermectin
1314	BRD-K67258146
1315	perhexiline
1316	BRD-K50280607
1317	BRD-A47816767
1318	artesunate
1319	parthenolide
1320	BRD-K72615639
1321	BRD-K61413806
1322	arachidonyl-trifluoro-methane
1323	BRD-K49712247
1324	digoxin
1325	K3644
1326	paclitaxel
1327	BVT-948
1328	cycloheximide
1329	hydrocortisone
1330	cycloheximide
1331	BRD-K37043259
1332	BRD-K43913647
1333	tiabendazole
1334	SA-792574
1335	NSC-94258
1336	MW-STK33-2A
1337	ALW-II-38-3
1338	PF-562271
1339	ingenol
1340	AZD-6482
1341	withaferin-a
1342	cyclopiazonic-acid
1343	colforsin
1344	tyrphostin-AG-126
1345	BRD-A07614565
1346	BJM-CSC-19
1347	BRD-A27640568
1348	betamethasone
1349	NNC-05-2090
1350	calmidazolium
1351	AZD-8055
1352	BMS-345541
1353	vemurafenib
1354	helveticoside
1355	SA-94315
1356	ABT-751
1357	capecitabine
1358	BRD-K69888333
1359	M-3M3FBS
1360	cycloheximide
1361	BRD-K04534322
1362	diphencyprone
1363	BRD-K64366758
1364	BRD-K86027709
1365	prostratin
1366	BRD-K36087356
1367	BRD-K23282736
1368	oxibendazole
1369	BRD-K55055802
1370	BRD-K52219182
1371	candesartan
1372	IKK-2-inhibitor-V
1373	ouabain
1374	norethindrone
1375	SA-1478088
1376	BRD-K62169556
1377	purvalanol-a
1378	BRD-K71265179
1379	clomifene
1380	beclometasone
1381	YM-155
1382	phorbol-12-myristate-13-acetate
1383	loratadine
1384	GDC-0941
1385	BRD-K61776140
1386	BRD-K17739445
1387	BRD-K80094086
1388	thiothixene
1389	BRD-K95138506
1390	VU-0365121-1
1391	PD-184352
1392	BRD-K55116708
1393	flupentixol
1394	homoharringtonine
1395	BRD-K16541732
1396	SA-792987
1397	prochlorperazine
1398	KU-C104135
1399	kinetin-riboside
1400	nelfinavir
1401	BRD-K16331660
1402	SDZ-NKT-343
1403	mebendazole
1404	NVP-BEZ235
1405	suloctidil
1406	baccatin-III
1407	cobalt(II)-chloride
1408	VU-0365114-2
1409	amodiaquine
1410	AZD-6482
1411	emetine
1412	BRD-K63425657
1413	emetine
1414	domperidone
1415	digitoxin
1416	idarubicin
1417	forskolin
1418	BRD-K05402890
1419	mevastatin
1420	tosedostat
1421	danazol
1422	BRD-K26767475
1423	APHA-compound-8
1424	narciclasine
1425	SB-203580
1426	emetine
1427	BRD-K27484191
1428	fulvestrant
1429	importazole
1430	VU-0410183-2
1431	PAC-1
1432	vinorelbine
1433	BRD-K34092011
1434	tamibarotene
1435	entinostat
1436	H-89
1437	mibefradil
1438	ISOX
1439	strophanthidin
1440	BRD-K19624190
1441	5-iodotubercidin
1442	NU-7026
1443	BRD-K89329876
1444	BRD-K37043259
1445	MW-STK33-3A
1446	tanespimycin
1447	MK-1775
1448	BRD-K08307026
1449	VU-0418947-2
1450	phorbol-12-myristate-13-acetate
1451	rhodomyrtoxin-b
1452	BRD-K96704648
1453	prostratin
1454	levetiracetam
1455	phorbol-12-myristate-13-acetate
1456	aristolochic-acid
1457	ursolic-acid
1458	vinorelbine
1459	helveticoside
1460	I-505056
1461	bufalin
1462	malonoben
1463	NVP-BEZ235
1464	KU-C104486
1465	BRD-K05979026
1466	VU-0418947-2
1467	SA-792574
1468	gossypol
1469	EMF-sumo1-1
1470	KU-C104137
1471	cycloheximide
1472	BRD-K88761633
1473	EI-273
1474	hyperforin
1475	benzoxiquine
1476	digoxin
1477	rottlerin
1478	pyrvinium-pamoate
1479	BRD-A04172077
1480	BRD-K64979116
1481	ZK-164015
1482	withaferin-a
1483	albendazole
1484	pioglitazone
1485	phorbol-12-myristate-13-acetate
1486	ouabain
1487	quiflapon
1488	CD-437
1489	BRD-K19196783
1490	phenprobamate
1491	9-methyl-5H-6-thia-4,5-diaza-chrysene-6,6-dioxide
1492	mifepristone
1493	BRD-K01800709
1494	pentobarbital
1495	BRD-K08878345
1496	BRD-U86222656
1497	cercosporin
1498	thiazolopyrimidine
1499	CD-437
1500	flubendazole
1501	AZD-6482
1502	BRD-K20112532
1503	BRD-K05402890
1504	MK-2206
1505	homoharringtonine
1506	thiothixene
1507	aminolevulinic-acid
1508	BRD-K22546959
1509	L-168049
1510	VU-0418946-1
1511	lasalocid
1512	selamectin
1513	QS-11
1514	F-1061-0166
1515	canertinib
1516	metoclopramide
1517	XMD-1499
1518	ouabain
1519	BRD-K38625260
1520	BRD-K48950795
1521	digitoxigenin
1522	PD-198306
1523	HG-5-113-01
1524	scopolamine
1525	BRD-K04779531
1526	BRD-K86899078
1527	BRD-K14788918
1528	GW-5074
1529	BRD-K01121114
1530	vinblastine
1531	bendroflumethiazide
1532	BRD-K61463582
1533	BRD-K86574132
1534	BRD-K14027855
1535	I-070759
1536	BRD-K76236182
1537	NCH-51
1538	BRD-K23282736
1539	YL-55
1540	fostamatinib
1541	BRD-K69888333
1542	gitoxigenin
1543	oxibendazole
1544	GSK-1059615
1545	BRD-K83213280
1546	vinblastine
1547	triciribine
1548	BRD-K37549600
1549	xanthohumol
1550	fostamatinib
1551	deguelin
1552	BRD-K81795824
1553	BRD-K77681376
1554	KU-C104486
1555	BRD-K97936712
1556	SB-225002
1557	mevastatin
1558	sarmentogenin
1559	BRD-K61717269
1560	BRD-K16046246
1561	PETCM
1562	BRD-K05153001
1563	etoposide
1564	BRD-K65404805
1565	tyrphostin-AG-126
1566	SCH-79797
1567	BRD-K57678861
1568	BRD-K61105081
1569	BRD-K32862555
1570	triamcinolone
1571	ellipticine
1572	BRD-K78596368
1573	BRD-K68863575
1574	fenbendazole
1575	vorinostat
1576	SA-247714
1577	piperacillin
1578	BRD-K58479490
1579	WYE-125132
1580	BRD-A24021119
1581	bufalin
1582	ABT-751
1583	KF-38789
1584	erythrosine
1585	BMS-536924
1586	vincristine
1587	serdemetan
1588	fulvestrant
1589	lasalocid
1590	I-606051
1591	hydrocortisone
1592	BRD-K70771662
1593	BRD-K48803730
1594	AS-605240
1595	PI-828
1596	panobinostat
1597	VU-0410183-2
1598	triciribine
1599	rottlerin
1600	terreic-acid
1601	SA-247714
1602	BRD-K19166598
1603	arecaidine
1604	daunorubicin
1605	VU-0418947-2
1606	BRD-K07023879
1607	H-7
1608	kinetin-riboside
1609	BRD-K56196992
1610	SYK-inhibitor
1611	dobutamine
1612	BRD-K70771662
1613	BRD-K07668032
1614	PI-103
1615	CS-110266
1616	vinorelbine
1617	PIK-90
1618	danazol
1619	CAY-10594
1620	olaparib
1621	MST-312
1622	BRD-K57238941
1623	SA-1478088
1624	ABT-737
1625	GR-127935
1626	digoxigenin
1627	rhamnetin
1628	tyrphostin-1
1629	androsta-1,4-dien-3,17-dione
1630	MK-2206
1631	dexamethasone
1632	tyrphostin-A9
1633	BRD-K63425657
1634	erismodegib
1635	nicergoline
1636	gossypol
1637	ingenol
1638	MAZ-51
1639	BRD-K37043259
1640	17-hydroxyprogesterone-caproate
1641	DC-45-A2
1642	KF-38789
1643	BRD-K80346834
1644	HU-211
1645	BRD-K81933000
1646	mepacrine
1647	VU-0418933-1
1648	BMS-754807
1649	BRD-K38634661
1650	cycloheximide
1651	dexamethasone
1652	entinostat
1653	cycloheximide
1654	vincamine
1655	vanoxerine
1656	halcinonide
1657	podophyllotoxin
1658	oligomycin-a
1659	BRD-K86027709
1660	KU-C104233
1661	BJM-CSC-15
1662	SB-225002
1663	azacitidine
1664	BRD-K73155123
1665	BJM-CSC-15
1666	epinephrine
1667	etoposide
1668	nelfinavir
1669	calyculin
1670	PSH-008
1671	desoximetasone
1672	AG-879
1673	BRD-K48654774
1674	AG-879
1675	PHA-665752
1676	BRD-K93578426
1677	PF-750
1678	WZ-7043
1679	lacidipine
1680	rotenone
1681	digoxin
1682	cercosporin
1683	BRD-K33116223
1684	LFM-A13
1685	III606050
1686	niclosamide
1687	obatoclax
1688	dorsomorphin
1689	enobosarm
1690	prednisolone
1691	selamectin
1692	cyclosporin-a
1693	graveoline
1694	L-690330
1695	sulconazole
1696	BRD-A18411371
1697	JNK-9L
1698	BRD-K62169556
1699	calmidazolium
1700	BML-257
1701	erythromycin
1702	BRD-K97534490
1703	menadione
1704	azacitidine
1705	BRD-K25731886
1706	helveticoside
1707	narciclasine
1708	nocodazole
1709	BRD-K10057859
1710	3,3'-diindolylmethane
1711	doxycycline
1712	BRD-K80094086
1713	CMPD-1
1714	SN-38
1715	GW-843682X
1716	ZM-336372
1717	phorbol-12-myristate-13-acetate
1718	erythrosine
1719	purmorphamine
1720	cytochalasin-b
1721	BRD-A38425832
1722	BRD-K32485462
1723	hemado
1724	QL-X-138
1725	ouabain
1726	BL-077
1727	ST-001903
1728	BRD-K09661167
1729	BRD-K81795824
1730	SA-247714
1731	BRD-K83213280
1732	dorsomorphin
1733	AG-592
1734	U-18666A
1735	SB-225002
1736	WYE-125132
1737	gemcitabine
1738	benzyl-quinazolin-4-yl-amine
1739	epothilone-a
1740	cucurbitacin-i
1741	lonidamine
1742	penfluridol
1743	digoxin
1744	nelfinavir
1745	calpeptin
1746	ZSTK-474
1747	torin-2
1748	roscovitine
1749	BRD-K05402890
1750	BRD-K75081836
1751	fenoldopam
1752	MW-STK33-23
1753	VU-0418947-2
1754	fenretinide
1755	BJM-HSC2-10
1756	BRD-A60784279
1757	raloxifene
1758	BRD-K66902379
1759	UGISS-451
1760	GSK-1904529A
1761	alfacalcidol
1762	BRD-K05402890
1763	CGP-57380
1764	SA-792728
1765	BRD-K35004659
1766	strophanthidin
1767	BRD-K74155249
1768	XL-147
1769	BAPTA-AM
1770	AZD-8330
1771	XMD-1527
1772	VU-0410183-2
1773	VU-0410183-2
1774	BRD-K08878345
1775	PP-2
1776	PF-562271
1777	chloroxine
1778	clocortolone
1779	MW-A1-12
1780	BRD-K05402890
1781	GSK-2126458
1782	fludrocortisone
1783	digitoxigenin
1784	KU-C104141
1785	NU-7026
1786	docetaxel
1787	GR-127935
1788	WYE-125132
1789	BRD-K87387614
1790	kinetin-riboside
1791	ziprasidone
1792	calyculin
1793	tenovins
1794	CD-437
1795	SA-247384
1796	digitoxin
1797	CI-976
1798	narciclasine
1799	ABT-751
1800	PD-158780
1801	albendazole
1802	emetine
1803	ingenol
1804	BRD-K69396629
1805	SR-142948
1806	nilotinib
1807	BRD-K99502566
1808	vinblastine
1809	BRD-K21064560
1810	MW-STK33-23
1811	CAM-9-027-3
1812	tienilic-acid
1813	sorafenib
1814	GW-843682X
1815	BRD-K55844427
1816	GW-501516
1817	BRD-K73610817
1818	clofarabine
1819	cediranib
1820	BRD-K91517665
1821	BRD-A93975555
1822	BRD-K32485462
1823	BMS-387032
1824	cyclosporin-a
1825	ZK-164015
1826	BRD-K76938712
1827	BRD-K71726959
1828	ebelactone-b
1829	RO-28-1675
1830	BRD-K37043259
1831	BRD-K18595892
1832	tipifarnib-P2
1833	BRD-K72615639
1834	oligomycin-a
1835	BRD-K57678861
1836	flufenamic-acid
1837	BRD-K61053657
1838	I-070759
1839	danusertib
1840	chlormadinone
1841	prostratin
1842	emetine
1843	BRD-K76236182
1844	BRD-K49010888
1845	QS-11
1846	AG-592
1847	YK-4279
1848	BRD-K03358980
1849	cycloheximide
1850	BRD-K12105018
1851	PNU-74654
1852	SA-63133
1853	BRD-K95037415
1854	erythrosine
1855	BRD-K69569876
1856	BRD-K73261812
1857	YK-4279
1858	suloctidil
1859	BRD-K64835161
1860	AKT-inhibitor-IV
1861	niclosamide
1862	BAX-channel-blocker
1863	LY-2183240
1864	ingenol
1865	oxibendazole
1866	SA-792574
1867	SA-792574
1868	calmidazolium
1869	BAPTA-AM
1870	PLX-4720
1871	wortmannin
1872	amlodipine
1873	paclitaxel
1874	WH-4025
1875	VU-0410183-2
1876	rottlerin
1877	BRD-K55630727
1878	BRD-K23657553
1879	flubendazole
1880	indirubin
1881	emetine
1882	roscovitine
1883	prostaglandin-e1
1884	PP-30
1885	chelidonine
1886	evodiamine
1887	PX-12
1888	niacin
1889	BRD-K14788918
1890	AKT-inhibitor-1-2
1891	alpha-linolenic-acid
1892	MST-312
1893	NSC-23766
1894	ouabain
1895	BRD-K08630646
1896	BRD-K00486725
1897	BRD-K46373671
1898	BRD-K73610817
1899	VU-0410183-2
1900	BRD-K06009608
1901	helveticoside
1902	BRD-K71489689
1903	periplocymarin
1904	BRD-K28916077
1905	KF-38789
1906	BRD-K79511609
1907	perhexiline
1908	tyrphostin-A9
1909	BRD-K14027855
1910	BRD-K60067222
1911	PHA-665752
1912	etodolac
1913	prostratin
1914	parbendazole
1915	F-1061-0166
1916	BRD-K26767475
1917	mammea-a
1918	PP-110
1919	BRD-K68038686
1920	BRD-K56196992
1921	BRD-K20168484
1922	BRD-K01121114
1923	vanoxerine
1924	amsacrine
1925	methylene-blue
1926	vinorelbine
1927	BRD-A93975555
1928	BRD-K70714754
1929	vincristine
1930	Merck60
1931	BRD-K04779531
1932	BRD-K74486276
1933	BRD-K53592093
1934	BRD-K95760042
1935	tetrindole
1936	BRD-K01121114
1937	SA-63133
1938	BRD-K78167523
1939	vinblastine
1940	clotrimazole
1941	vindesine
1942	BRD-K41775742
1943	nilotinib
1944	BRD-K73261812
1945	dabrafenib
1946	linopirdine
